# Supplementary material for: Conjunctival sac microbiome in anophthalmic patients: Flora diversity and the impact of ocular prosthesis materials
Source: Front Cell Infect Microbiol. 2023 Mar 7;13:1117673. doi: 10.3389/fcimb.2023.1117673 (PMC10027910; doi:10.3389/fcimb.2023.1117673)
Supplement: Supplementary file 2 [file Table_1.xlsx]

## Sheet: Sheet1
Sequencing	SampleID	Raw_total_reads	Clean_total_reads	Clean_total_tags	Q20(%)	Q30(%)	GC(%)
paired-end	OP1	90712	90518	87049	99.8	99.3	54.3
paired-end	OP2	84886	84709	81611	99.8	99.2	54.7
paired-end	OP4	84987	84811	81695	99.8	99.3	54.7
paired-end	OP5	89051	88524	84315	99.8	99.2	54.4
paired-end	OP6	88054	87892	84906	99.8	99.2	54.1
paired-end	OP7	88041	87841	84843	99.8	99.3	53.3
paired-end	OP8	85355	85171	81692	99.8	99.1	52.6
paired-end	OP9	86541	86385	83362	99.8	99.3	54
paired-end	OP10	86437	86264	83242	99.8	99.3	54.2
paired-end	OP11	86328	86150	83178	99.8	99.3	54.1
paired-end	OP12	90985	90771	87022	99.8	99.2	54.2
paired-end	OP13	90842	90662	87411	99.8	99.2	54.5
paired-end	OP14	86122	85944	82571	99.8	99.2	54.5
paired-end	OP15	88213	88032	84787	99.8	99.3	54.5
paired-end	OP16	87785	87585	84342	99.8	99.3	54
paired-end	OP18	85045	84837	81551	99.8	99.2	53.3
paired-end	OP19	89957	89738	86263	99.7	99	50.3
paired-end	OP3	84258	84092	81339	99.8	99.3	54
paired-end	OP17	85808	85635	82580	99.8	99.2	53.7
paired-end	Control1	91145	90169	82359	99.9	99.3	50.6
paired-end	Control2	85509	84564	74920	99.9	99.3	52.2
paired-end	Control3	85290	84171	73563	99.9	99.3	53.1
paired-end	Control4	86301	85492	77827	99.9	99.3	51.7
paired-end	Control5	87231	86127	77525	99.8	99.3	51.4
paired-end	Control6	85728	84902	76738	99.9	99.3	52.1
paired-end	Control7	85783	84921	76879	99.9	99.4	52.5
paired-end	Control8	84887	83997	75707	99.8	99.3	52.8
paired-end	Control9	90807	89922	81151	99.9	99.3	52.8
paired-end	Control10	90273	89408	81169	99.9	99.4	52.9
paired-end	Control11	84852	84117	76368	99.9	99.3	55.1
paired-end	Control12	91642	90650	81340	99.8	99.2	52.5
paired-end	Control13	89581	88652	79866	99.8	99.3	52.7
paired-end	Control14	88167	87309	79201	99.8	99.2	51.8
paired-end	Control15	88134	87217	76635	99.8	99.3	53.2
paired-end	Control16	84482	83612	75395	99.8	99.3	52.3
paired-end	Control17	92001	91138	82713	99.9	99.4	52.5
paired-end	Control18	87999	86978	77052	99.9	99.3	52.4
paired-end	Control19	86378	85581	77469	99.9	99.4	51.8
paired-end	Control20	91261	90262	79656	99.9	99.3	52.9
paired-end	Control21	91314	90226	78464	99.8	99	52.6
paired-end	Control22	92168	90746	80996	99.8	99.2	53
paired-end	Control23	87844	87013	77861	99.9	99.3	53.7
