# Supplementary material for: Conjunctival sac microbiome in anophthalmic patients: Flora diversity and the impact of ocular prosthesis materials
Source: Front Cell Infect Microbiol. 2023 Mar 7;13:1117673. doi: 10.3389/fcimb.2023.1117673 (PMC10027910; doi:10.3389/fcimb.2023.1117673)
Supplement: Supplementary file 3 [file Table_2.xlsx]

## Sheet: OP vs Control
	Floras	F	Pval
	Acinetobacter	13.524	0.000
	Bacillus	2.608	0.114
	Corynebacterium_1	0.307	0.583
	Uruburuella	74.554	0.000
	EscherichiaShigella	66.171	0.000
	Fusobacterium	2.05	0.160
	Staphylococcus	0.068	0.796
	Lactobacillus	67.946	0.000
	Pseudomonas	4.745	0.035
	Streptococcus	0.128	0.722
	Lactococcus	77.067	0.000
	Prevotella_2	1.306	0.260
	Castellaniella	9.729	0.003

## Sheet: PMMA vs Glass vs Control
	Flora	F	Pval
	Acinetobacter	6.604	0.003
	Bacillus	3.345	0.046
	Corynebacterium_1	0.294	0.747
	Uruburuella	36.347	0.000
	EscherichiaShigella	34.266	0.000
	Fusobacterium	1.973	0.153
	Staphylococcus	0.903	0.413
	Lactobacillus	33.815	0.000
	Pseudomonas	4.42	0.019
	Streptococcus	0.083	0.921
	Lactococcus	37.574	0.000
	Prevotella_2	1.066	0.354
	Castellaniella	8.407	0.001
